# Supplementary material for: Cell cycle entry triggers a switch between two modes of Cdc42 activation during yeast polarization
Source: eLife. 2017 Jul 6;6:e26722. doi: 10.7554/eLife.26722 (PMC5536948; doi:10.7554/eLife.26722)
Supplement: Figure 6—source data 2. — DOI: http://dx.doi.org/10.7554/eLife.26722.030 [file elife-26722-fig6-data2.xlsx]

## Sheet: Sheet1
	Time of Target Removal	Cdc24 Maintenance
	-40	5		1 = Cdc24 Maintained and Buds on Target
	-40	1		5 = Cdc24 Maintained and Buds off Target
	-40	5		0 = Cdc24 Not Maintained
	-36	5
	-35	5
	-34	1
	-33	1
	-32	1
	-32	5
	-31	1
	-31	5
	-30	1
	-29	1
	-29	1
	-29	1
	-28	5
	-28	0
	-27	5
	-26	5
	-25	5
	-23	1
	-20	1
	-19	1
	-18	1
	-16	1
	-16	1
	-15	5
	-13	1
	-11	1
	-9	1
	-7	1
	-6	1
	-5	1
	-5	1
	-4	1
	-4	1
